# Supplementary material for: Polydeoxyribonucleotide (PDRN) Selectively Promotes Osteoblast Differentiation Without Affecting Osteoclastogenesis
Source: Mar Drugs. 2026 Mar 3;24(3):100. doi: 10.3390/md24030100 (PMC13028593; doi:10.3390/md24030100)
Supplement: Supplementary file 1 [file marinedrugs-24-00100-s001.zip]

Archive with 2 entries (2 files):
- figureS1.jpg
- FigureS1_caption.pdf
